# Supplementary material for: Polyketide Derivatives from the Endophytic Fungus Phaeosphaeria sp. LF5 Isolated from Huperzia serrata and Their Acetylcholinesterase Inhibitory Activities
Source: J Fungi (Basel). 2022 Feb 26;8(3):232. doi: 10.3390/jof8030232 (PMC8955197; doi:10.3390/jof8030232)
Supplement: Supplementary file 1 [file jof-08-00232-s001.zip]

Archive with 1 entries (1 files):
- jof-1604364-supplementary.pdf
